# Supplementary material for: HOXB13 is a susceptibility gene for prostate cancer: results from the International Consortium for Prostate Cancer Genetics (ICPCG)
Source: Hum Genet. 2012 Oct 12;132(1):5–14. doi: 10.1007/s00439-012-1229-4 (PMC3535370; doi:10.1007/s00439-012-1229-4)
Supplement: Supplementary file 1 — Supplementary material 1 (DOCX 346 kb) [file 439_2012_1229_MOESM1_ESM.docx]

## Sheet: Sheet1
Supplementary Table 1. Prostate cancer families of International Corsortium for Prostate Cancer Genetics (ICPCG) included in the current study
		Number of families by race/ethnicity					Number of genotyped subjects
	# of families	European descent	African descent	Ashkenazi Jewish	Others		Affected	Unknown (Men)	Women
Europe
Finland, University of Tampere	76	76	0	0	0		233	307	395
Sweden, Umeå University	110	110	0	0	0		205	137	125
Germany, University of Ulm	378	378	0	0	0		645	130	81
UK, ACTANE	145	142	0	2	1		318	18	13
France, CeRePP	159	156	0	0	3		369	73	86
North America
BC/CA/HI	98	83	7	0	8		252	75	58
Fred Hutchinson Cancer Research Center	255	241	8	0	6		743	320	277
Johns Hopkins Hospital	234	176	21	31	6		707	273	278
MAYO Clinic	185	185	0	0	0		465	63	0
University of Michigan	317	282	21	13	1		856	222	199
McGill University	18	17	0	0	1		37	0	0
North Western University	33	32	0	0	1		67	17	4
University of Utah	348	348	0	0	0		1352	189	212
Louisiana State University	10	10	0	0	0		28	30	29
Australia
Australia	77	73	0	0	4		145	48	46
Total	2443	2309	57	46	31		6422	1902	1803
